# Supplementary material for: Roles of the MYB94/FUSED LEAVES1 (ZmFDL1) and GLOSSY2 (ZmGL2) genes in cuticle biosynthesis and potential impacts on Fusarium verticillioides growth on maize silks
Source: Front Plant Sci. 2023 Jul 20;14:1228394. doi: 10.3389/fpls.2023.1228394 (PMC10399752; doi:10.3389/fpls.2023.1228394)
Supplement: Supplementary file 3 [file Table_1.xlsx]

## Sheet: Supplementary Table 1
	Gene ID	Gene Name	Forward Sequence (5'- 3')	Reverse Sequence (5'- 3')	References
	AF155773	FUM1	GGATTGGCTTGATCTTCACAG	GAAGATGGCATTGATTGCC	Picot et al. 2011
	Zm00001d046449	EF1α	TGGGCCTACTGGTCTTACTACTG	ACATACCCACGCTTCAGATCCT	Lin et al. 2014
	Zm00001d002353	GL2	TCAAGAAGCTCCACCAGCAG	CGTACCCGACCTTCATCTCG
	Zm00001d022227	FDL1	TAGCTGTTCAGATCGGTCG	CCACACAACATGCAACTTGC	La Rocca et al. 2016
	Zm00001d017251	CER1	TGTGGTGGTACATGTGGGTG	CAGGCCGTACTGGAAGTTGT	Castorina et al. 2020
	Zm00001d049950	CER4	CGGCTCTACAACGACCTCAA	CCTTAGCCGCTCCAGGTTTA
	Zm00001d043853	WSD11	TCTAGCGCTCTGTCTCGGTA	AGCATGTAGCCCAGCTTGTT
	Supplementary Table 1. List of primers.

## Sheet: Supplementary Table 2
		Supplementary Table 2. Cuticular wax composition of silks from WT and fdl1-1 homozygous mutant plants. Individual metabolite abundances (μmol/g dry weight) are provided for each genotype. ND, Not Detected
		Silk section	Emerged																																						Emerged
		Genotype	WT																																						fdl1-1
		Sample IDs	'57002	'57003	'57004	'57005	'57006	'57007	'57009	'57011	'57013	'57016	'57017	'57018	'57027	'57028	'57037	'57038	'57047	'57048	'57057	'57058	'57062	'57065	'57067	'57068	'57069	'57071	77021	77035	77039	77045	77049	77051	77053	77055	77059	77061	77063	77065	'57010	'57012	'57014	'57015	'57022	'57023	'57032	'57033	'57042
		Chain Length	Rep-1	Rep-2	Rep-3	Rep-4	Rep-5	Rep-6	Rep-7	Rep-8	Rep-9	Rep-10	Rep-11	Rep-12	Rep-13	Rep-14	Rep-15	Rep-16	Rep-17	Rep-18	Rep-19	Rep-20	Rep-21	Rep-22	Rep-23	Rep-24	Rep-25	Rep-26	Rep-27	Rep-28	Rep-29	Rep-30	Rep-31	Rep-32	Rep-33	Rep-34	Rep-35	Rep-36	Rep-37	Rep-38	Rep-1	Rep-2	Rep-3	Rep-4	Rep-5	Rep-6	Rep-7	Rep-8	Rep-9
	Alkanes	C23	0.000131437	0.000163975	0.000163375	0.000130822	0.000167151	0.000133225	0.000211942	0.000144014	0.000159004	0.000151553	0.000178291	0.000148374	0.00016686	0.000167195	0.000259221	0.000202706	0.00013618	0.000131923	0.000211221	0.000190629	0.000134299	0.000137488	0.000134049	0.000154465	0.000150143	0.00015669	0.027773	0.043459	0.132409	0.132354	0.161043	0.0567543	0.134354	0.0370093	0.0420705	0.0377925	0.0960859	0.042479	0.000217244	0.00013062	0.000184195	0.000146227	0.000171177	0.000175494	0.000142861	0.000218195	0.000143699
		C25	0.464474	0.379946	0.46243	0.390419	0.491529	0.749328	0.546361	0.370375	0.399044	0.34179	0.362987	0.29429	0.371022	0.32365	0.413837	0.356189	0.614795	0.58767	0.450006	0.457747	0.358631	0.356173	0.304686	0.256554	0.413172	0.485858	0.463942	0.548851	0.879792	0.771047	1.02667	0.625182	0.910069	0.45793	0.40509	0.676327	0.600334	0.542408	0.421203	0.287486	0.26209	0.437004	0.259864	0.216968	0.259717	0.318238	0.166487
		C26	0.0970532	0.130091	0.10639	0.121755	0.0988514	0.14307	0.102795	0.101123	0.0876137	0.0734404	0.0902915	0.0427179	0.0822435	0.0440626	0.0975901	0.0565014	0.081877	0.0499095	0.149117	0.0681613	0.0988705	0.0694436	0.0548821	0.0476706	0.0786876	0.0824689	0.0917607	0.101351	0.116122	0.106828	0.191295	0.143001	0.101716	0.0731257	0.0952195	0.207545	0.109601	0.116936	0.0731319	0.0500642	0.0821519	0.0525962	0.0817928	0.0517888	0.0780795	0.0615861	0.068445
		C27	1.73328	1.80815	1.44451	2.01666	1.77329	2.23478	2.33139	1.2851	1.67452	1.08556	1.68003	1.25793	1.53073	1.27949	1.58521	1.16799	1.50251	1.37051	2.65568	2.07674	1.29637	1.99791	1.16005	1.14985	1.62308	1.78735	1.51015	1.30179	1.75111	1.76486	2.70958	2.38064	1.81693	1.7718	1.34482	3.2768	1.53648	2.68768	1.48529	1.09014	1.40835	1.08401	1.41895	1.21885	1.15096	1.28135	0.999861
		C28	0.276245	0.347364	0.225872	0.421661	0.388186	0.322582	0.298741	0.238278	0.355304	0.253156	0.281144	0.128622	0.284226	0.143744	0.28634	0.15408	0.281197	0.172622	0.535555	0.240972	0.210487	0.255313	0.166782	0.132061	0.239089	0.247934	0.202894	0.219931	0.198313	0.249403	0.437155	0.434812	0.221337	0.219905	0.221901	0.643439	0.251055	0.383054	0.186352	0.137642	0.204067	0.13605	0.200476	0.138775	0.241188	0.185431	0.149344
		C29	2.5785	2.43903	1.67879	2.99904	2.98847	2.76199	3.33558	1.70157	2.66493	1.73719	2.4889	1.86065	2.31701	1.8576	2.17742	1.52567	2.2697	2.06273	4.00903	3.01245	1.80119	2.75401	1.58633	1.50967	2.49636	2.37985	2.1074	1.41086	2.12191	2.59011	3.78128	3.58984	2.47176	2.31745	1.45598	5.12045	2.29464	3.8736	1.7764	1.5288	1.64744	1.46271	1.71012	1.57186	1.65264	1.82813	1.2556
		C30	0.134203	0.136739	0.0715419	0.183615	0.228291	0.108595	0.121175	0.0834053	0.185551	0.142791	0.123231	0.0655793	0.138775	0.0709865	0.112237	0.0634341	0.131007	0.0842331	0.211844	0.101197	0.0924189	0.124152	0.0831095	0.0637415	0.114335	0.112596	0.104432	0.0824076	0.0778188	0.125012	0.204348	0.233328	0.112429	0.112167	0.114407	0.368532	0.127403	0.205154	0.0879278	0.0773935	0.0858599	0.0699111	0.0822299	0.0621303	0.137353	0.103151	0.0583404
		C31	1.00983	0.784815	0.449501	0.906398	1.14737	0.804171	1.15079	0.50092	0.93247	0.644442	0.887371	0.706688	0.739983	0.600878	0.651513	0.468837	0.713403	0.673352	1.04248	0.822312	0.677259	0.79963	0.537523	0.510358	0.906344	0.789568	0.838691	0.500244	0.639024	0.926789	1.29938	1.34424	0.923151	0.764118	0.545592	2.17494	0.838683	1.30621	0.605143	0.563797	0.482442	0.513116	0.531646	0.531638	0.612991	0.688324	0.42916
		C33	0.0789851	0.0683516	0.0397138	0.0731759	0.085896	0.0601171	0.099445	0.0452768	0.0767805	0.0624228	0.0720496	0.0654145	0.0763165	0.061055	0.0470915	0.0370547	0.0685864	0.0638819	0.116153	0.0960482	0.0623577	0.0855474	0.0407435	0.0470287	0.0838289	0.0561044	0.0762827	0.0384834	0.0627559	0.0741475	0.11384	0.102885	0.0904952	0.0531957	0.0370445	0.170291	0.0824145	0.0855224	0.0478944	0.0449097	0.0328972	0.0361941	0.0474286	0.0439787	0.0434378	0.0521966	0.0358416
	7-Alkenes	C25:1	0.0784142	0.0314404	0.0826958	0.0442073	0.107548	0.132258	0.0973718	0.0810116	0.0797525	0.084985	0.0636835	0.0655919	0.0978848	0.10579	0.0780074	0.102527	0.220847	0.286457	0.0328561	0.0782152	0.0690787	0.0600693	0.0720075	0.0750601	0.0682301	0.11344	0.0907336	0.118919	0.24494	0.231469	0.268281	0.0819102	0.341932	0.145506	0.101673	0.0759424	0.144407	0.120078	0.140479	0.0829795	0.0357858	0.189436	0.0343892	0.0330639	0.0462506	0.0925055	0.0150763
		C27:1	0.449351	0.203898	0.302504	0.330325	0.374425	0.667865	0.62891	0.283057	0.43882	0.257961	0.432822	0.359079	0.4476	0.390466	0.362405	0.353137	0.429379	0.46546	0.364022	0.483689	0.327848	0.615977	0.394515	0.535437	0.388452	0.57545	0.518648	0.439995	0.436982	0.43935	0.456658	0.559362	0.501688	0.761417	0.663632	0.367262	0.306891	0.780745	0.5813	0.401717	0.476411	0.36791	0.484724	0.445076	0.314346	0.432427	0.272847
		C28:1	ND1	ND	ND	ND	ND	ND	ND	ND	ND	ND	ND	ND	ND	ND	ND	ND	ND	ND	ND	ND	ND	ND	ND	ND	ND	ND	0.166561	0.124472	0.107341	0.115169	0.151317	0.280931	0.105393	0.180699	0.183809	0.162202	0.130898	0.29009	ND	ND	ND	ND	ND	ND	ND	ND	ND
		C29:1	1.57524	0.827063	0.891494	1.26666	1.76717	1.78196	2.38736	0.91779	1.83381	1.0781	1.71437	1.52118	1.82062	1.55679	1.30419	1.18866	1.6642	1.71808	1.68269	2.02026	1.03094	2.51057	1.37762	2.2173	1.67813	2.11181	1.35693	1.19211	1.04362	1.32352	1.20989	1.87923	1.26751	1.58617	1.89584	1.24421	0.866443	2.80786	1.91238	1.4703	1.6483	1.19821	1.39095	1.48957	1.06005	1.47468	0.898678
		C30:1	ND	ND	ND	ND	ND	ND	ND	ND	ND	ND	ND	ND	ND	ND	ND	ND	ND	ND	ND	ND	ND	ND	ND	ND	ND	ND	0.0432575	0.0341404	0.0230954	0.0303563	0.038352	0.0876341	0.0292716	0.0573653	0.0651736	0.0518712	0.0370641	0.0897329	ND	ND	ND	ND	ND	ND	ND	ND	ND
		C31:1	0.591001	0.35064	0.237808	0.404314	0.647879	0.435202	0.713884	0.319185	0.561538	0.339919	0.509005	0.520749	0.546643	0.511875	0.366554	0.351211	0.436619	0.501947	0.484182	0.607276	0.330997	0.708212	0.393409	0.662067	0.561357	0.614688	0.442601	0.455339	0.309552	0.416488	0.395652	0.668147	0.401368	0.811359	0.708318	0.612958	0.328603	0.872782	0.540856	0.46388	0.454727	0.367267	0.347647	0.435486	0.301072	0.482339	0.226629
		C33:1	0.0925541	0.0558784	0.0275008	0.000130822	0.0724714	0.0408612	0.0762672	0.0513343	0.065038	0.0393292	0.0571819	0.0748264	0.0599753	0.0736073	0.0388096	0.0457351	0.0452483	0.0644234	0.0535526	0.0812916	0.0441419	0.0800663	0.0454046	0.0841023	0.0745624	0.0642679	0.0696319	0.0902004	0.0604157	0.089515	0.0907426	0.0987662	0.074314	0.179669	0.148356	0.156928	0.0867217	0.17655	0.0566588	0.0544208	0.0512302	0.0397747	0.0376992	0.0530687	0.0301003	0.0622179	0.022012
	9-Alkenes	C25:1	0.0933979	0.0669459	0.2032	0.0810379	0.152882	0.177237	0.213718	0.0984489	0.130246	0.108163	0.082727	0.103057	0.10417	0.118137	0.0806534	0.113409	0.334543	0.424785	0.0661541	0.12576	0.0688625	0.0567551	0.0719668	0.0649011	0.105646	0.164045	0.085013	0.192017	0.522921	0.530064	0.633265	0.107793	0.76205	0.141722	0.0868599	0.10418	0.305619	0.103493	0.184352	0.0849104	0.05523	0.274346	0.0440498	0.039517	0.0661828	0.10658	0.0272053
		C27:1	0.454203	0.267962	0.516165	0.443565	0.376641	0.503281	0.63706	0.252445	0.391287	0.201182	0.328854	0.309609	0.328535	0.326508	0.284588	0.295739	0.465432	0.507606	0.350088	0.557563	0.282159	0.411702	0.278194	0.26475	0.315953	0.510397	0.502426	0.647978	0.774102	0.742043	0.965406	0.638064	0.943197	0.497495	0.387438	0.489549	0.565475	0.536159	0.499904	0.2959	0.342671	0.40967	0.341357	0.30513	0.290098	0.387848	0.226946
		C29:1	0.737031	0.584896	1.23439	0.852506	0.733177	0.993342	1.13012	0.611442	0.792022	0.459991	0.677986	0.545431	0.644022	0.529642	0.531888	0.455253	0.922555	0.832197	0.890778	0.913347	0.732914	0.854236	0.559209	0.576558	0.690221	1.00579	1.35693	1.19211	1.04362	1.32352	1.20989	1.87923	1.26751	1.58617	1.89584	1.24421	0.866443	2.80786	0.925535	0.707371	0.619297	0.648447	0.660501	0.538672	0.579	0.672184	0.487128
		C30:1	ND	ND	ND	ND	ND	ND	ND	ND	ND	ND	ND	ND	ND	ND	ND	ND	ND	ND	ND	ND	ND	ND	ND	ND	ND	ND	0.0763028	0.103003	0.102345	0.109066	0.178582	0.123106	0.118886	0.0965973	0.102824	0.144042	0.139528	0.165897	ND	ND	ND	ND	ND	ND	ND	ND	ND
		C31:1	0.825788	0.654002	1.19488	0.952833	1.05302	0.987565	1.19835	0.623476	0.764471	0.569215	0.862448	0.68518	0.819805	0.663533	0.537201	0.419761	1.01664	0.866964	0.912622	0.876511	0.75042	1.04187	0.576518	0.685127	0.85822	1.13942	1.00803	1.31141	1.34681	1.64857	1.90953	1.7675	2.0428	0.560253	1.43609	1.30551	1.15968	2.27924	1.06026	0.852481	0.646012	0.698976	0.571775	0.542992	0.560952	0.64633	0.509005
		C33:1	0.187546	0.157388	0.191242	0.298919	0.166227	0.199057	0.17401	0.133067	0.111796	0.0868624	0.14846	0.143839	0.150561	0.145096	0.0888922	0.0837539	0.141742	0.142902	0.141929	0.15583	0.139319	0.169395	0.0865028	0.122698	0.149324	0.159695	0.182874	0.234953	0.231984	0.256196	0.311521	0.28659	0.329132	0.32449	0.262863	0.26916	0.21652	0.35973	0.164965	0.139889	0.108401	0.095325	0.0940407	0.0981896	0.07789	0.105851	0.0830023
	>9-Alkenes	C29:1	0.436537	0.349899	0.691862	0.657537	0.509073	0.653571	0.582251	0.362461	0.453999	0.322678	0.492537	0.410695	0.525878	0.473575	0.381992	0.345103	0.552641	0.562604	0.551906	0.683256	0.348541	0.633647	0.363554	0.414197	0.366594	0.562778	0.545817	0.570649	0.885683	0.958387	1.16181	0.860061	0.974388	1.08854	0.738386	0.554176	0.687022	1.0819	0.516132	0.380071	0.454541	0.41358	0.381365	0.357159	0.39015	0.473856	0.27907
		C31:1	0.313081	0.235628	0.326284	0.425105	0.291294	0.331613	0.348089	0.213925	0.338747	0.259506	0.326637	0.276829	0.355498	0.315393	0.311274	0.266724	0.368442	0.362972	0.390415	0.373438	0.203185	0.405425	0.268393	0.259964	0.246117	0.319144	0.244221	0.277393	0.440253	0.500635	0.491944	0.306257	0.419007	0.560253	0.44701	0.287186	0.416612	0.614153	0.306002	0.27651	0.272247	0.296391	0.244411	0.211122	0.360736	0.408283	0.197406
		C33:1	0.117085	0.094439	0.117779	0.160992	0.0873808	0.105691	0.127221	0.0791197	0.109434	0.0958876	0.1009	0.0842413	0.123708	0.0997102	0.0833854	0.06837	0.12777	0.114983	0.167636	0.142018	0.0754287	0.148052	0.0746725	0.0720606	0.0924742	0.087715	0.100189	0.105312	0.144556	0.155876	0.150134	0.133126	0.14208	0.153421	0.1363	0.107818	0.13316	0.178997	0.0919405	0.0783977	0.0716164	0.0718973	0.0731883	0.05977	0.07587	0.0859341	0.0566698
	Fatty acid	C16	0.0547975	0.10923	0.0615159	0.0592845	0.0684093	0.053566	0.0641701	0.0375557	0.0529854	0.0312877	0.115632	0.0790121	0.0579436	0.0521882	0.0579038	0.0638766	0.120497	0.0625191	0.0982269	0.105577	0.0437358	0.0266648	0.0364071	0.0545985	0.0277657	0.0701613	0.0976747	0.0929549	0.0729328	0.102152	0.0763323	0.0955515	0.109153	0.0679929	0.0797546	0.071394	0.0682129	0.161161	0.0428373	0.0302907	0.0730271	0.0428007	0.127298	0.0700789	0.102319	0.0861031	0.0678023
		C18	0.0572126	0.102351	0.0583085	0.0574122	0.0647242	0.0513042	0.0671555	0.0300266	0.0295464	0.0270434	0.117456	0.0841401	0.056278	0.0477143	0.055569	0.0622878	0.101835	0.0605926	0.0843151	0.0971753	0.0383526	0.0234819	0.0326508	0.0518964	0.0241685	0.0639676	0.0751969	0.112448	0.412354	0.454993	0.364393	0.124675	0.473167	0.157522	0.102512	0.0720298	0.19335	0.13083	0.0384493	0.0247478	0.0565644	0.0380829	0.123103	0.0652364	0.102103	0.0711103	0.0676628
		C22	0.000131437	0.000163975	0.000163375	0.000130822	0.000167151	0.000133225	0.000211942	0.000144014	0.000159004	0.000151553	0.000178291	0.000148374	0.00016686	0.000167195	0.000259221	0.000202706	0.00013618	0.000131923	0.000211221	0.000190629	0.000134299	0.000137488	0.000134049	0.000154465	0.000150143	0.00015669	0.00622381	0.0127487	0.00778157	0.0107637	0.0113246	0.0126231	0.0124981	0.00714963	0.0107705	0.0154119	0.00733891	0.0370044	0.000217244	0.00013062	0.000184195	0.000146227	0.000171177	0.000175494	0.000142861	0.000218195	0.000143699
		C24	0.0432449	0.0547411	0.0590619	0.0432801	0.0716953	0.0557019	0.053283	0.0436841	0.0603627	0.0503495	0.0791228	0.0444121	0.0709961	0.0556377	0.0756924	0.0536676	0.0720912	0.065353	0.121517	0.0889323	0.0413049	0.0678468	0.0604978	0.0528402	0.0483972	0.0566759	0.0155832	0.0444833	0.0448338	0.04855	0.0507807	0.034514	0.0311594	0.0565127	0.0554469	0.036321	0.037174	0.0910771	0.0580593	0.0438198	0.0565453	0.0386484	0.111983	0.0635058	0.104306	0.0899531	0.0624072
		C18:1	0.000131437	0.0034092	0.000163375	0.000130822	0.000167151	0.000133225	0.000211942	0.000144014	0.000159004	0.000151553	0.00516852	0.00423412	0.00016686	0.000167195	0.000259221	0.00449572	0.0066015	0.00385413	0.00966935	0.00787823	0.000134299	0.00256471	0.000134049	0.0029652	0.000150143	0.00333704	0.0117935	0.0187412	0.0252819	0.0281876	0.0212495	0.0330885	0.0288647	0.0346461	0.0268475	0.0150679	0.0181096	0.0328824	0.000217244	0.00013062	0.000184195	0.000146227	0.00589918	0.000175494	0.00591594	0.000218195	0.0046044
		C18:2	0.0154127	0.0493372	0.0376977	0.0242559	0.0614121	0.016611	0.0463088	0.0341447	0.0216987	0.0620789	0.0365898	0.029795	0.0184943	0.0111208	0.0203881	0.0156227	0.0665482	0.0330742	0.107428	0.0211883	0.0204004	0.0187481	0.0123485	0.0182268	0.0515698	0.0187417	0.00192361	0.00366155	0.00148317	0.00341169	0.00398158	0.00543413	0.0018519	0.0015444	0.0022036	0.00364121	0.00226144	0.00653206	0.0397588	0.0396251	0.0225281	0.022162	0.03215	0.0111907	0.0251278	0.0145106	0.101698
		Silk section	Encased																							Encased
		Genotype	WT																							fdl1-1
		Sample IDs	'57019	'57020	'57021	'57029	'57030	'57031	'57039	'57040	'57041	'57049	'57050	'57051	'57059	'57060	'57061	77022	77040	77042	77046	77050	77054	77056	77062	'57024	'57025	'57026	'57034	'57035	'57036	'57044	'57045	'57046	'57054	'57055	'57056	77026	77044	77068	77070
		Chain Length	Rep-1	Rep-2	Rep-3	Rep-4	Rep-5	Rep-6	Rep-7	Rep-8	Rep-9	Rep-10	Rep-11	Rep-12	Rep-13	Rep-14	Rep-15	Rep-16	Rep-17	Rep-18	Rep-19	Rep-20	Rep-21	Rep-22	Rep-23	Rep-1	Rep-2	Rep-3	Rep-4	Rep-5	Rep-6	Rep-7	Rep-8	Rep-9	Rep-10	Rep-11	Rep-12	Rep-13	Rep-14	Rep-15	Rep-16
	Alkanes	C23	0.000153333	0.0001686	0.000169488	0.000153885	0.000172523	0.000166319	0.000170507	0.000172281	0.000142796	0.000178791	0.000154369	0.000164455	0.000181943	0.000142915	0.0001622	0.00598261	0.03046	0.016731	0.0279935	0.0350198	0.029236	0.0111577	0.011883	0.000182562	0.000187624	0.00016485	0.000161168	0.000158353	0.000147312	0.00016285	0.000157322	0.000134228	0.000169651	0.000194743	0.000177094	0.0090554	0.0150663	0.0169685	0.00838205
		C25	0.206755	0.153556	0.122527	0.2278	0.171142	0.140933	0.314121	0.238062	0.161253	0.391343	0.284094	0.242106	0.360354	0.224047	0.168414	0.152258	0.348542	0.221006	0.261218	0.345553	0.390633	0.178309	0.27823	0.172182	0.146565	0.119917	0.201245	0.149095	0.11415	0.147789	0.112677	0.0815807	0.132139	0.0997088	0.096006	0.207593	0.183373	0.151737	0.166998
		C26	0.0249807	0.0203892	0.0175084	0.0282399	0.0209163	0.0189205	0.0372965	0.0278251	0.0202113	0.0298957	0.0242633	0.0226358	0.0375538	0.0248503	0.018421	0.0126689	0.02931	0.0326233	0.0319589	0.0393377	0.0337846	0.0236241	0.0319151	0.0301614	0.0230017	0.0192062	0.0278414	0.0208896	0.0164123	0.0264823	0.018993	0.0136053	0.0211664	0.0151102	0.016096	0.0242443	0.0300807	0.027532	0.0196439
		C27	0.970648	0.741732	0.635201	1.0091	0.788434	0.660508	0.993512	0.834223	0.556332	1.0346	0.88166	0.755936	1.57799	0.980641	0.721561	0.365667	0.784564	0.533182	0.591667	0.757329	0.782926	0.539999	0.60363	0.869675	0.78111	0.62895	0.744203	0.609634	0.441101	0.839909	0.634816	0.451061	0.726279	0.533562	0.457452	0.452121	0.54438	0.497848	0.378674
		C28	0.0829135	0.0692657	0.0614101	0.095485	0.0748907	0.0681333	0.10191	0.0825164	0.0602225	0.105567	0.0906928	0.0827261	0.141073	0.0951379	0.0725036	0.0343971	0.062999	0.053638	0.060844	0.122155	0.0667057	0.0635591	0.074087	0.0796544	0.0678746	0.0599699	0.0837826	0.0717996	0.0554701	0.0746397	0.0572015	0.0431336	0.0714332	0.0535688	0.0497264	0.0401961	0.072651	0.0672427	0.127943
		C29	1.49771	1.20056	1.06704	1.49844	1.20285	1.03241	1.3214	1.17824	0.835262	1.56866	1.38741	1.21204	2.35469	1.58529	1.22706	0.582862	1.10005	0.721454	0.912968	1.06892	1.11639	0.770134	0.877335	1.1699	1.10296	0.922911	1.08924	0.948452	0.711289	1.14913	0.92341	0.704191	1.11329	0.839416	0.764435	0.581949	0.562751	0.616226	0.5158
		C30	0.0468742	0.0391952	0.0363068	0.048457	0.040731	0.0372997	0.0473662	0.0427299	0.033282	0.0555176	0.0493833	0.049311	0.0677995	0.0526527	0.0437503	0.0176197	0.0331655	0.0297236	0.0363435	0.0423807	0.0437475	0.0370648	0.0520888	0.0376494	0.0351182	0.0305969	0.0525304	0.0407613	0.0356359	0.0375229	0.0302873	0.0251927	0.0383395	0.0289454	0.0289551	0.0284736	0.030764	0.0368324	0.0805131
		C31	0.623114	0.532244	0.505463	0.526847	0.447549	0.414486	0.435446	0.43269	0.33617	0.542278	0.523188	0.472264	0.705512	0.555362	0.459309	0.259912	0.419542	0.306785	0.416023	0.494952	0.535101	0.333286	0.4636	0.423207	0.42971	0.390508	0.44463	0.424888	0.334972	0.477969	0.415089	0.349245	0.449463	0.367922	0.358678	0.308456	0.201559	0.247864	0.253749
		C33	0.0613214	0.0581217	0.0560756	0.0570863	0.0497988	0.0477097	0.0381889	0.0401989	0.0338628	0.0544313	0.0542821	0.0549805	0.0869686	0.0731837	0.0676379	0.034192	0.0543853	0.0430618	0.0560455	0.0731716	0.0748097	0.0393879	0.0654549	0.0380642	0.0412234	0.039243	0.0393948	0.0410172	0.0319889	0.0485653	0.0443015	0.0395302	0.0482561	0.0433816	0.0455653	0.034373	0.0258955	0.030037	0.0462076
	7-Alkenes	C25:1	0.0483408	0.0334223	0.0241231	0.0718872	0.0490997	0.035918	0.110095	0.0791251	0.0458472	0.191402	0.120622	0.104	0.0719636	0.0448486	0.0313173	0.0370817	0.0603479	0.0440596	0.0446141	0.0742139	0.0782331	0.0454762	0.0681474	0.0320034	0.0290257	0.0239414	0.0605919	0.0415504	0.026452	0.0207884	0.0190536	0.0131241	0.0168863	0.0117361	0.0104048	0.065349	0.0481323	0.0380334	0.0427504
		C27:1	0.261384	0.196535	0.165777	0.28493	0.232769	0.184681	0.343309	0.277245	0.192208	0.346106	0.280986	0.261534	0.388157	0.243391	0.184993	0.131087	0.154612	0.13671	0.125811	0.168639	0.190384	0.22465	0.255177	0.323747	0.291989	0.237116	0.25004	0.194937	0.140413	0.245684	0.17721	0.134706	0.166524	0.124585	0.102838	0.202898	0.253418	0.229137	0.191488
		C28:1	ND	ND	ND	ND	ND	ND	ND	ND	ND	ND	ND	ND	ND	ND	ND	0.00993165	0.0108776	0.0118051	0.00954351	0.0116607	0.0128993	0.0255215	0.0330795	ND	ND	ND	ND	ND	ND	ND	ND	ND	ND	ND	ND	0.0174586	0.0342448	0.0381568	0.0301595
		C29:1	1.23142	0.973277	0.871251	1.2405	1.03467	0.890092	1.18172	1.04135	0.77253	1.34569	1.18695	1.10258	1.67078	1.14261	0.90241	0.364491	0.583054	0.439281	0.438612	0.565833	0.573427	0.853583	0.824311	1.28731	1.26551	1.07457	0.930559	0.800533	0.617196	1.03821	0.842048	0.678266	0.932341	0.760287	0.677261	0.646382	0.908779	0.864692	0.651618
		C30:1	ND	ND	ND	ND	ND	ND	ND	ND	ND	ND	ND	ND	ND	ND	ND	0.00367902	0.0055951	0.00518292	0.00448513	0.00704164	0.00636217	0.00992065	0.0163763	ND	ND	ND	ND	ND	ND	ND	ND	ND	ND	ND	ND	0.00991108	0.0146507	0.0159152	0.0567491
		C31:1	0.479661	0.407927	0.386214	0.462403	0.407989	0.371275	0.390402	0.384581	0.313643	0.44728	0.440181	0.422542	0.573373	0.460304	0.393269	0.137459	0.25366	0.184568	0.199695	0.253036	0.253075	0.391135	0.430277	0.434639	0.459712	0.407806	0.351933	0.34156	0.289573	0.391601	0.353188	0.310361	0.399991	0.354665	0.34393	0.326185	0.414953	0.387156	0.357054
		C33:1	0.0760501	0.0705785	0.0687714	0.0749609	0.0690547	0.0641063	0.0591062	0.0628016	0.0549155	0.0663545	0.0696049	0.0700175	0.086758	0.0805178	0.0740863	0.0304842	0.0597272	0.055622	0.0656354	0.0723976	0.0661868	0.127357	0.129057	0.0592351	0.068581	0.0621249	0.0528355	0.0558746	0.0505504	0.0581785	0.0571004	0.0545651	0.0709046	0.0685438	0.0731493	0.0776935	0.109184	0.104481	0.0926036
	9-Alkenes	C25:1	0.066402	0.0411917	0.0286382	0.0699841	0.0424818	0.0302991	0.114083	0.071483	0.0395401	0.26101	0.144796	0.102663	0.113113	0.0572857	0.0349589	0.0274488	0.109259	0.0500154	0.0800579	0.129128	0.120049	0.0223125	0.0372559	0.0357866	0.0286904	0.0203744	0.0661807	0.0363504	0.0245376	0.0288668	0.0216717	0.0128566	0.0244156	0.0160197	0.0145979	0.0416152	0.0198161	0.0195333	0.0158457
		C27:1	0.232741	0.162205	0.131767	0.243209	0.178827	0.000166319	0.279152	0.216352	0.137248	0.344915	0.251496	0.20635	0.460784	0.259281	0.166455	0.116373	0.270841	0.133818	0.201203	0.226093	0.25571	0.0835005	0.211242	0.220284	0.183829	0.145077	0.2219	0.160332	0.000147312	0.222052	0.147303	0.0966287	0.133931	0.000194743	0.000177094	0.234484	0.09966	0.127326	0.122099
		C29:1	0.380159	0.276708	0.249078	0.364577	0.287657	0.25872	0.393919	0.293374	0.204195	0.507296	0.383901	0.34208	0.6856	0.343995	0.274297	0.364491	0.583054	0.439281	0.438612	0.565833	0.573427	0.853583	0.824311	0.399665	0.336511	0.272173	0.345703	0.246485	0.190929	0.39598	0.282161	0.200187	0.28837	0.192211	0.15223	0.646382	0.908779	0.864692	0.651618
		C30:1	ND	ND	ND	ND	ND	ND	ND	ND	ND	ND	ND	ND	ND	ND	ND	0.00316953	0.00801334	0.00644705	0.00521413	0.00885295	0.00872053	0.00718932	0.00862453	ND	ND	ND	ND	ND	ND	ND	ND	ND	ND	ND	ND	0.00574224	0.01194	0.0120573	0.0644804
		C31:1	0.519936	0.382793	0.3433	0.500081	0.397823	0.368982	0.385557	0.317015	0.228204	0.56236	0.458697	0.417106	0.653597	0.381886	0.27243	0.182371	0.510954	0.408255	0.426432	0.494832	0.591031	0.412825	0.326185	0.432364	0.398559	0.334613	0.36546	0.280432	0.218014	0.492579	0.379799	0.279817	0.345649	0.257722	0.213809	0.29166	0.48918	0.425668	0.290632
		C33:1	0.128227	0.107129	0.0996063	0.132323	0.112059	0.109211	0.084799	0.0792104	0.0623248	0.112844	0.10608	0.0942941	0.131406	0.0981646	0.0775617	0.054158	0.14455	0.0987882	0.118941	0.1539	0.158509	0.118191	0.105251	0.0916958	0.0915336	0.0793272	0.0762053	0.0676827	0.0543031	0.121066	0.104108	0.0834241	0.0966189	0.0848476	0.0778949	0.0864131	0.138594	0.125857	0.0842058
	>9-Alkenes	C29:1	0.35062	0.273613	0.236913	0.403035	0.334941	0.290222	0.337154	0.312958	0.223305	0.428951	0.36352	0.301772	0.546044	0.407587	0.260781	0.0973985	0.361925	0.223156	0.241408	0.341313	0.304724	0.215936	0.181487	0.257784	0.253366	0.222835	0.312102	0.262371	0.19243	0.278124	0.222415	0.171016	0.214244	0.172497	0.138817	0.161029	0.225533	0.19743	0.141958
		C31:1	0.246669	0.196664	0.18386	0.274933	0.231326	0.215093	0.247535	0.238814	0.176081	0.292344	0.274379	0.233408	0.305899	0.235393	0.180821	0.065599	0.225955	0.13813	0.173697	0.196771	0.161662	0.153596	0.107015	0.154835	0.153949	0.137815	0.250161	0.23098	0.181564	0.193584	0.160652	0.127011	0.148104	0.119528	0.0999267	0.116067	0.116003	0.13721	0.107451
		C33:1	0.0760431	0.0635878	0.0596697	0.0856544	0.0723726	0.0670519	0.0661669	0.0655197	0.0479007	0.0928049	0.0905878	0.0792084	0.118449	0.092927	0.0781978	0.0273371	0.0743099	0.0399774	0.0529148	0.062765	0.0564593	0.0454992	0.0464831	0.0426696	0.0452054	0.0397647	0.059158	0.0563135	0.0404206	0.055855	0.0491033	0.0395224	0.045351	0.0396956	0.0346298	0.0462903	0.040382	0.051729	0.0566016
	Fatty acid	C16	0.0741795	0.0716381	0.066577	0.0596043	0.0301504	0.0414052	0.0557351	0.0457594	0.0440909	0.0625414	0.0355272	0.0466712	0.0651342	0.0471171	0.0403647	0.0384644	0.0946538	0.0490787	0.142988	0.153225	0.0982854	0.0853279	0.115503	0.100468	0.0449165	0.0374557	0.0520788	0.0499206	0.0446761	0.0423331	0.0390426	0.0249719	0.077793	0.058717	0.0627503	0.0394209	0.0975849	0.0888187	0.117096
		C18	0.074581	0.0718351	0.0609992	0.0529833	0.0254547	0.0362116	0.0490045	0.0460259	0.0399376	0.0641377	0.0348185	0.0377226	0.0425344	0.039338	0.0289691	0.0371714	0.223184	0.0453279	0.10136	0.156462	0.11316	0.0470487	0.0236698	0.104687	0.0430758	0.0377855	0.0492817	0.0470049	0.0296467	0.0393128	0.0379273	0.0236681	0.0696006	0.0526752	0.0515318	0.0513183	0.0495925	0.0671601	0.0382502
		C22	0.000153333	0.0001686	0.000169488	0.000153885	0.000172523	0.000166319	0.000170507	0.000172281	0.000142796	0.000178791	0.000154369	0.000164455	0.000181943	0.000142915	0.0001622	0.00353611	0.00624681	0.00577383	0.00670659	0.00924066	0.00339348	0.00396809	0.00474054	0.000182562	0.000187624	0.00016485	0.000161168	0.000158353	0.000147312	0.00016285	0.000157322	0.000134228	0.000169651	0.000194743	0.000177094	0.0022438	0.00841683	0.0038872	0.00581919
		C24	0.0380747	0.0351664	0.0304328	0.0435682	0.0341219	0.0388239	0.0446132	0.0435633	0.0306737	0.0543287	0.0441964	0.0428014	0.0635341	0.0489789	0.0417399	0.00602102	0.0223454	0.0155599	0.0190689	0.0252974	0.0123071	0.0162451	0.0147568	0.0409627	0.0338351	0.0277001	0.0509055	0.0403102	0.0360295	0.0337212	0.0315113	0.025053	0.0375282	0.0314174	0.0280662	0.00995134	0.02042	0.0173818	0.0427581
		C18:1	0.00288721	0.00323032	0.0031675	0.000153885	0.000172523	0.00318878	0.00383665	0.000172281	0.0025861	0.00339767	0.00282946	0.000164455	0.00525463	0.004776	0.00460606	0.00230372	0.027336	0.00904611	0.0099368	0.0213384	0.00981998	0.013362	0.00980283	0.000182562	0.000187624	0.00016485	0.000161168	0.00281651	0.00250594	0.00016285	0.000157322	0.000134228	0.0054369	0.000194743	0.00370322	0.00897249	0.00901492	0.00769935	0.0127687
		C18:2	0.0170036	0.00931283	0.0147061	0.00822487	0.00667192	0.0128387	0.00973524	0.00632025	0.00571387	0.0195553	0.0142403	0.0067246	0.00853205	0.00741912	0.0061151	0.00105572	0	0	0.00358044	0.00361126	0.00140282	0.00135622	0.00182902	0.00644842	0.00655267	0.0119579	0.00866739	0.0091213	0.0117187	0.00768089	0.00532664	0.00485361	0.0109498	0.00927891	0.00904499	0.00358643	0	0.00344072	0.00163311
[truncated: 16 more columns]

## Sheet: Supplementary Table 3
		Supplementary Table 3. Cuticular wax composition of silks from WT and gl2-ref homozygous mutant plants. Individual metabolite abundances (μmol/g dry weight) are provided for each genotype. ND, Not Detected
		Silk section	Emerged								Emerged
		Genotype	WT								gl2-ref
		Sample IDs	71003	71007	71015	71031	71035	71053	71055	71061	71005	71013	71029	71033	71037	71063	71073	71075
		Chain Length	Rep-1	Rep-2	Rep-3	Rep-4	Rep-5	Rep-6	Rep-7	Rep-8	Rep-1	Rep-2	Rep-3	Rep-4	Rep-5	Rep-6	Rep-7	Rep-8
	Alkanes	C21	0.0152629	0.0117096	0.0184754	0.0198195	0.0169233	0.0103704	0.0105794	0.00763265	0.00713782	0.00909929	0.00823512	0.011293	0.0120963	0.0107201	0.0130528	0.00855537
		C23	0.0463922	0.0645034	0.069864	0.111115	0.07563	0.0937354	0.0799934	0.0582379	0.0545229	0.0517445	0.0434518	0.0568642	0.0742154	0.0649825	0.0907738	0.0574232
		C24	0.0306872	0.0264662	0.0232858	0.0450118	0.0425121	0.0381125	0.0301649	0.0358067	0.026916	0.0242067	0.0250917	0.0326226	0.0295848	0.0330103	0.0332956	0.0249562
		C25	0.228334	0.227339	0.204306	0.365764	0.204493	0.24859	0.227265	0.307255	0.268797	0.252514	0.285589	0.189398	0.240304	0.314597	0.39241	0.444746
		C26	0.0486621	0.0445413	0.0433703	0.0603249	0.0600418	0.055984	0.0499984	0.067138	0.0534689	0.0558067	0.0623194	0.0499036	0.0539819	0.0673422	0.0701464	0.0745902
		C27	1.28408	1.06603	1.16491	1.52296	1.20585	1.2604	1.27308	1.76966	1.05909	1.11525	2.16202	1.16854	1.42042	1.51704	1.51935	1.35977
		C28	0.147256	0.119122	0.141088	0.15225	0.177107	0.18254	0.145076	0.187185	0.113158	0.114747	0.233253	0.148263	0.174554	0.182575	0.16982	0.125511
		C29	2.08496	1.86751	1.98087	1.97954	1.95917	2.28906	1.96932	2.59259	1.21116	1.17235	2.8744	1.56861	2.07165	2.08973	1.61473	1.57388
		C30	0.0765657	0.0521431	0.0646997	0.0735015	0.104831	0.0806259	0.109817	0.0758919	0.0606327	0.0655084	0.14161	0.0759077	0.0676336	0.0625964	0.0721973	0.0308836
		C31	0.768157	0.891814	0.740238	0.700079	0.698144	0.845024	0.75817	0.78584	0.437963	0.384871	0.804837	0.568848	0.709749	0.749134	0.518059	0.74807
		C33	0.0842705	0.174387	0.1002	0.116275	0.120206	0.141465	0.148673	0.0908323	0.110219	0.0971181	0.131694	0.104307	0.142077	0.1116	0.110766	0.331917
	7-Alkenes	C25:1	0.0105581	0.024197	0.0186455	0.054022	0.0263262	0.0291824	ND	0.0119112	0.0395665	0.0462364	0.00926502	0.0213083	0.0184274	0.0432114	0.0571456	0.0837717
		C27:1	0.123099	0.200195	0.178939	0.381233	0.241428	0.188955	0.17347	0.0967051	0.271568	0.329707	0.0844101	0.276065	0.182234	0.359499	0.345554	0.351111
		C28:1	0.0618498	0.058177	0.0652492	0.0625702	0.133505	0.0775553	0.0544496	0.0286776	0.0673087	0.0794696	0.0489605	0.1163	0.073264	0.108992	0.0803584	0.0597165
		C29:1	0.694479	1.08312	0.950346	1.4617	1.31343	1.01733	1.01091	0.533123	0.931296	0.953355	0.615337	1.30789	0.907291	1.29446	1.06929	1.39824
		C31:1	0.323657	0.565976	0.400314	0.477089	0.513493	0.453434	0.518661	0.278693	0.502309	0.406819	0.390855	0.614769	0.440942	0.53523	0.446759	0.931333
		C33:1	0.063712	0.134909	0.0784265	0.0778067	0.086062	0.114763	0.117396	0.0621166	0.179337	0.136526	0.141019	0.189083	0.155769	0.148554	0.131718	0.440122
	9-Alkenes	C25:1	0.025254	0.0383636	0.0419748	0.104609	0.0391263	0.0627367	0.0739639	0.0576208	0.0409284	0.0483742	0.0331114	0.0151664	0.0328808	0.0344466	0.0841021	0.0492824
		C27:1	0.169104	0.230158	0.266457	0.4597	0.22684	0.249599	0.391588	0.297736	0.228096	0.288085	0.30776	0.161535	0.215857	0.191583	0.431306	0.369719
		C29:1	0.717385	0.681379	0.828263	1.66332	0.988109	0.974734	1.41484	0.958302	0.600191	0.844701	1.07526	0.536866	0.866277	0.668563	1.21098	0.799554
		C31:1	1.29428	1.49433	1.46759	2.51347	1.64583	1.50123	2.59708	1.42722	0.913296	1.12543	1.84892	0.972851	1.28039	1.12493	1.527	1.0793
		C33:1	0.278379	0.395854	0.284339	0.415888	0.348071	0.313803	0.520788	0.332415	0.311129	0.333782	0.614278	0.420198	0.386952	0.347852	0.372185	0.44931
		C29:1	0.309122	0.323961	0.396997	0.822299	0.476691	0.457408	0.811154	0.408424	0.292858	0.406418	0.591746	0.308598	0.365557	0.370464	0.603334	0.406518
		C31:1	0.177467	0.169548	0.183307	0.252729	0.194262	0.185733	0.27732	0.18751	0.155204	0.136735	0.3287	0.196969	0.166458	0.176276	0.202752	0.266149
		C33:1	0.129093	0.260889	0.335772	0.519929	0.34145	0.384294	0.427047	0.260399	0.192318	0.303169	ND	0.248022	0.325928	0.232725	0.458885	1.21258
	Fatty acids	C16	0.0530806	0.0552397	0.0363647	0.0440439	0.0673958	0.0653567	0.0521082	0.0797854	0.0417137	0.0435737	0.0474216	0.0487986	0.04972	0.0675809	0.10039	0.439744
		C18	0.0312804	0.0347068	0.0205109	0.0335977	0.0306718	0.0389614	0.0260488	0.0703437	0.0324333	0.0234359	0.0261198	0.0291289	0.0252376	0.0671709	0.0660145	0.299798
		C22	0.0192381	0.0193922	0.0346553	0.0172566	0.0236169	0.00474821	0.00691882	0.0096855	0.0168671	0.00650102	0.0239352	0.0131276	0.00833985	0.00791797	0.0131468	0.0162663
		C24	0.0494398	0.042038	0.0471675	0.0443745	0.0504367	0.0165	0.0249274	0.027585	0.0336473	ND	0.0586444	0.0268496	0.0188566	0.017719	0.0246648	0.0254113
		C26	0.11769	0.0878949	0.0875233	0.0800325	0.0910702	0.107223	0.089016	0.10727	0.0576251	0.0532996	0.136473	0.0306459	0.0929947	0.101973	0.0709275	0.0817388
		C18:1	0.00672861	0.0053985	0.0242914	ND	0.0089706	0.0175718	0.0126957	0.0123853	0.00403562	ND	0.00211744	0.00799172	0.00871218	0.00647584	0.0110637	0.0395086
		C18:2	0.0302458	0.049413	0.0271797	0.0570282	0.0477348	0.0314068	0.0315812	0.0344461	0.0384382	0.0384209	0.0353496	0.033925	0.0286841	0.0437616	0.0349714	0.0815414
		Silk section	Encased							Encased
		Genotype	WT							gl2-ref
		Sample IDs	71004	71008	71016	71032	71036	71056	71062	71006	71064	71074	71076	71014	71030	71034	71038	71052
		Chain Length	Rep-1	Rep-2	Rep-3	Rep-4	Rep-5	Rep-6	Rep-7	Rep-1	Rep-2	Rep-3	Rep-4	Rep-5	Rep-6	Rep-7	Rep-8	Rep-9
	Alkanes	C21	0.00261642	0.00813967	0.00146104	0.00211291	0.00211886	0.00170053	0.00216595	0.00436297	0.00130205	0.00224272	0.00306681	0.00967051	0.00157865	0.00135049	0.00166129	0.00166769
		C23	0.0197745	0.0472235	0.0135535	0.0102767	0.013984	0.015878	0.00403271	0.0298044	0.0127776	0.015053	0.0119441	0.0356655	0.0131822	0.0135027	0.0130928	0.0202425
		C24	0.00627364	0.00798158	0.00750596	0.00906565	0.00882331	0.0142604	0.0023063	0.00872352	0.00639679	0.00654205	0.0134401	0.0221204	0.00604983	0.00754075	0.00690798	0.0125947
		C25	0.0666212	0.0677901	0.0462436	0.0586355	0.0543995	0.0682893	0.0460126	0.0946435	0.0848686	0.116586	0.199102	0.0846968	0.0530479	0.0697686	0.0579357	0.0869947
		C26	0.0111889	0.012411	0.013221	0.0181348	0.0158002	0.0221936	0.014582	0.0183279	0.0182333	0.0195532	0.0517323	0.0245246	0.0126904	0.0185885	0.0146318	0.0221288
		C27	0.269307	0.229251	0.20026	0.229945	0.195415	0.294577	0.298008	0.305025	0.315858	0.356451	0.830928	0.22851	0.220338	0	0.240886	0.335291
		C28	0.0242566	0.0230642	0.02227	0.0353614	0.0326282	0.0330553	0.0275274	0.0288448	0.0425609	0.0329016	0.0833849	0.0286015	0.028776	0.032323	0.0248912	0.0357265
		C29	0.498608	0.407949	0.388987	0.338068	0.308819	0.433914	0.480046	0.407912	0.480924	0.412579	0.754439	0.268927	0.337448	0.365475	0.377706	0.397824
		C30	0.00263166	0.00490174	0.00480794	0.00728947	0.00586772	0.00841308	0.00516559	0.00447674	0.00642362	0.00809588	0.0294234	0.00578632	0.00285409	0.00734005	0.00386661	0.00756639
		C31	0.276487	0.269125	0.249425	0.180076	0.162365	0.233911	0.240125	0.219061	0.274902	0.1961	0.264587	0.133055	0.179988	0.189983	0.215522	0.173512
		C33	0.0595697	0.0727966	0.0706566	0.0485492	0.051974	0.0767515	0.0657299	0.0868174	0.099781	0.0870093	0.127762	0.0608852	0.0718602	0.0659822	0.0947667	0.0680216
	7-Alkenes	C25:1	0.00377288	ND1	0.00383626	0.00703693	0.00477602	0.009948	0.00376774	0.0105828	0.00671675	0.02196	0.0177224	0.0143322	0.00336619	0.00581313	0.00382869	0.00997022
		C27:1	0.0261813	0.0308386	0.0183169	0.0428019	0.0308971	0.0587007	0.0288088	0.0479262	0.0380986	0.0920408	0.145074	0.0476461	0.0170945	0.03897	0.0186838	0.0520176
		C28:1	0.00696786	0.00782419	0.00898251	0.0128929	0.0125975	0.0142523	0.012175	0.0107817	0.012469	0.0156542	0.055461	0.0120639	0.00557141	0.0149522	0.00788295	0.0137925
		C29:1	0.22936	0.25405	0.163388	0.236431	0.25681	0.34433	0.218262	ND	0.264351	0.366537	0.501952	0.245644	0.162195	0.272754	0.163031	0.298131
		C31:1	0.175153	0.229818	0.144947	0.152326	0.195598	0.248435	0.181522	0.288763	0.243984	0.244141	0.345673	0.181555	0.149458	0.240174	0.168083	0.210694
		C33:1	0.0474825	0.0962532	0.0503221	0.0408656	0.053255	0.0774179	0.0530594	0.150392	0.131119	0.115374	0.12767	0.0986363	0.0776023	0.128378	0.0966852	0.0872195
	9-Alkenes	C25:1	0.00579489	0.00705321	0.0041586	0.00687898	0.00494441	0.0079425	0.00222719	0.00758943	0.00459687	0.012919	0.0402819	0.00950276	0.00387506	0.00432546	0.00283163	0.00841849
		C27:1	0.0436103	0.0343356	0.0242826	0.0330295	0.0288278	0.0689869	0.0267339	0.0472632	0.0420181	0.0969187	0.269712	0.0521481	0.0283822	0.035082	0.0219283	0.0633994
		C29:1	0.118339	0.1047	0.0884199	0.134874	0.113307	0.17606	0.0833333	0.321604	0.155491	0.209596	0.598998	0.205465	0.0841894	0.155535	0.0940589	0.20139
		C31:1	0.238057	0.217259	0.154932	0.219117	0.212554	0.349123	0.158655	0.225174	0.237768	0.282929	0.618747	0.202749	0.12848	0.252883	0.145977	0.25079
		C33:1	0.104651	0.127795	0.0745251	0.0742807	0.0858893	0.129017	0.0699539	0.123147	0.122573	0.117783	0.200935	0.0956489	0.0887485	0.146374	0.0952731	0.10471
		C29:1	ND	ND	0.0385952	0.0639798	0.0506384	0.122253	0.0592639	0.136886	0.0682969	0.106565	0.316444	0.00720363	0.0596388	0.0695702	0.037046	0.0908679
		C31:1	0.0618594	0.0495236	0.0410124	0.0508005	0.0384042	0.0660853	0.0453936	0.0596253	0.0562955	0.0697688	0.146634	0.0503877	0.0567333	0.0608293	0.0360435	0.0664462
		C33:1	0.0358092	0.110675	0.14	0.207311	0.166452	0.200599	0.061748	0.19009	0.208962	0.317868	0.484968	0.220537	0.0708722	0.252191	0.166404	0.237333
	Fatty acids	C16	0.0469327	0.0521439	0.0410353	0.0839145	0.0980253	0.0505436	0.0277978	0.0459331	0.0726335	0.115275	0.165741	0.0680531	0.056813	0.0650626	0.0537721	0.0514062
		C18	0.0341962	0.0352799	0.0223681	0.0470704	0.0667818	0.0250111	0.022877	0.0239515	0.0610493	0.0785897	0.115348	0.0515502	0.047883	0.0332468	0.0272733	0.0277352
		C22	0.00940473	0.0103872	0.00314111	0.00800881	0.00782116	0.00304324	ND	0.00518758	0.00863334	0.00426407	0.00809494	0.00541179	0.00819537	0.0077728	0.00290872	ND
		C24	0.0161466	0.0177293	0.00485295	0.0130021	0.0122531	0.00870906	0.00471672	0.00808691	0.0134009	0.00666136	0.0227553	ND	0.0132922	0.0132142	0.00540312	0.00417862
		C26	0.0178193	0.0186501	0.0187853	0.0174802	0.0168244	0.0222504	0.0183836	0.0212021	0.0265279	0.0214271	0.0317362	0.0157532	0.0158234	0.0200244	0.0184581	0.0215238
		C18:1	0.00630788	0.00530194	0.0108281	0.00776456	0.00953785	0.0155996	0.00255668	0	ND	0.0103569	0.0368656	0.0108264	0.005832	0.00783107	0.00734382	0.0133316
		C18:2	0.0125662	0.0259952	0.0136896	0.0440545	0.0262217	0.0155436	0.0033142	0.0450539	0.0258604	0.0213754	0.0450403	0.0422033	0.0165196	0.0351689	0.0190345	0.0116536

## Sheet: Supplementary Table 4
	Supplementary Table 4. Cuticular waxes on different organs. Comparison of total wax load (wax), long chain fatty acids (FAs), very-long-chain fatty acids (VLCFAs), aldehydes, alkanes and alkenes on both seedlings and silks of fdl1-1 and gl-ref2 mutants with their relative wild-type (WT) control plants. Significative differences are reported with the minus sign: (-) indicates a reduction equal to …
		Seedling			Silk
		WT	fdl1	gl2	WT	fdl1	gl2
	Wax		- -	- -		-
	FAs
	VLCFAs		-	-
	Primary alcohol		- -	- -	nd	nd	nd
	Aldehydes		- -	- -	nd	nd	nd
	Alkanes		-	- -		-
	Alkenes	nd	nd	nd		-
